# Supplementary material for: CAG Repeat Instability in the Peripheral and Central Nervous System of Transgenic Huntington’s Disease Monkeys
Source: Biomedicines. 2022 Aug 2;10(8):1863. doi: 10.3390/biomedicines10081863 (PMC9405741; doi:10.3390/biomedicines10081863)
Supplement: Supplementary file 1 [file biomedicines-10-01863-s001.zip]

Archive with 7 entries (7 files):
- Figure S1.tif
- Figure S2.tif
- Figure S3.tif
- Figure S4.tif
- Figure S5.tif
- Figure S6.png
- Supplemental Tables.pdf
